# Supplementary material for: Angelman syndrome-associated ubiquitin ligase UBE3A/E6AP mutants interfere with the proteolytic activity of the proteasome
Source: Cell Death Dis. 2015 Jan 29;6(1):e1625–. doi: 10.1038/cddis.2014.572 (PMC4669770; doi:10.1038/cddis.2014.572)
Supplement: Supplementary Table 1 [file cddis2014572x1.xls]

## Sheet: Sheet1
Supplementary Table 1.
Experiment 1
Time in Minutes		2	4	6	8	10	12	14	16	18	20	22	24	26	28	30	32	34	36	38	40	42	44	46	48	50	52	54	56	58	60
Samples
CTRL (Free AMC Counts)		2516	1826	1911	2072	2264	2474	2655	2846	3004	3259	3392	3652	3831	4058	4095	4317	4498	4620	4641	5018	5134	5297	5428	5524	5662	5797	6018	6196	6248	6383
E6AP (Free AMC Counts)		2311	2109	2380	2636	2922	3246	3672	3788	4168	4578	4650	4997	5290	5637	5882	6190	6331	6385	6782	6938	7178	7413	7609	7858	8086	7942	8362	8515	8635	8875
C->A (Free AMC Counts)		1910	1358	1393	1498	1585	1568	1703	1826	1969	1983	2151	2242	2369	2514	2596	2707	2810	2990	2974	3157	3261	3476	3523	3645	3760	3899	3938	4062	4085	4308
L502P (Free AMC Counts)		1926	1796	1872	1957	1755	1845	1962	1994	2092	2210	2359	2464	2656	2684	2799	3036	3094	3212	3353	3494	3635	3765	3889	3994	4226	4211	4362	4438	4570	4815
Experiment 2
Time in Minutes		2	4	6	8	10	12	14	16	18	20	22	24	26	28	30	32	34	36	38	40	42	44	46	48	50	52	54	56	58	60
Samples
CTRL (Free AMC Counts)		3149	3382	3212	3318	3357	3357	3357	3481	3640	3667	3814	3854	3829	3743	3877	4184	4123	4218	4368	4435	4593	4479	4563	4613	4792	4737	4880	4969	5103	5108
E6AP (Free AMC Counts)		3193	3255	3212	3272	3414	3353	3485	3474	3564	3505	3564	3618	3656	3781	3769	3914	3972	3850	4036	4053	4035	4240	4238	4282	4456	4448	4566	4553	4665	4725
C->A (Free AMC Counts)		2942	3012	3043	3038	3121	3118	3130	3297	3316	3256	3372	3521	3534	3637	3713	3727	3782	3697	3923	3946	3976	4044	4164	4178	4298	4274	4316	4474	4457	4685
L502P (Free AMC Counts)		2364	2352	2463	2499	2435	2492	2607	2624	2597	2648	2669	2790	2854	2837	2888	2966	2961	2965	3047	3147	3016	3186	3209	3188	3348	3354	3421	3540	3400	3578
Experiment 3
Time in Minutes		2	4	6	8	10	12	14	16	18	20	22	24	26	28	30	32	34	36	38	40	42	44	46	48	50	52	54	56	58	60
Samples
CTRL (Free AMC Counts)		3609	3600	3560	3574	3678	3707	3719	3685	3859	3907	3862	4094	3951	3848	4248	4078	4235	4098	4311	4295	4294	4446	4417	4549	4549	4602	4492	4608	4706	4730
E6AP (Free AMC Counts)		5074	5011	5292	5324	5411	5269	5299	5281	5783	5369	5828	5595	5698	5661	5895	5784	6089	6082	5832	6101	6174	6272	6255	6406	6523	6527	6427	6742	6683	6660
C->A (Free AMC Counts)		2898	3050	2886	3088	3152	2972	3086	3111	3212	3236	3238	3299	3244	3337	3384	3445	3437	3667	3455	3565	3642	3668	3652	3670	3770	3855	3853	3786	3903	3968
L502P (Free AMC Counts)		3713	3839	3780	3975	3951	3867	3923	4102	4187	4186	4223	4268	4248	4189	4489	4449	4392	4435	4581	4449	4789	4750	4763	4814	5087	4875	4855	4929	5174	5140
