# Supplementary material for: Angelman syndrome-associated ubiquitin ligase UBE3A/E6AP mutants interfere with the proteolytic activity of the proteasome
Source: Cell Death Dis. 2015 Jan 29;6(1):e1625–. doi: 10.1038/cddis.2014.572 (PMC4669770; doi:10.1038/cddis.2014.572)
Supplement: Supplementary Table 2 [file cddis2014572x2.xls]

## Sheet: Sheet1
Supplementary Table 2.
Experiment 1
Time in Minutes	2	4	6	8	10	12	14	16	18	20	22	24	26	28	30	32	34	36	38	40	42	44	46	48	50	52	54	56	58	60
Samples
CTRL (Free AMC Counts)	2990	2893	2928	3043	3120	3060	2932	3141	3073	3122	3030	3106	3111	3229	3043	3199	3174	3372	3270	3152	3300	3313	3203	3377	3352	3427	3361	3523	3640	3499
E6AP (Free AMC Counts)	3143	3128	3080	3166	3226	3363	3235	3164	3173	3293	3310	3344	3306	3447	3367	3486	3442	3619	3548	3679	3638	3502	3560	3712	3617	3806	3737	3706	3813	3871
L502P (Free AMC Counts)	2111	1996	2083	2211	2153	2101	2095	2221	2194	2109	2260	2126	2149	2279	2263	2293	2178	2227	2321	2231	2316	2460	2307	2342	2393	2265	2322	2398	2366	2398
E550L (Free AMC Counts)	1891	2055	1910	1989	1933	2046	2051	1976	2075	2176	2066	2135	2086	2162	2068	2071	2223	2052	2089	2099	2247	2148	2156	2216	2266	2280	2215	2099	2119	2181
Experiment 2
Time in Minutes	2	4	6	8	10	12	14	16	18	20	22	24	26	28	30	32	34	36	38	40	42	44	46	48	50	52	54	56	58	60
Samples
CTRL (Free AMC Counts)	3437	3503	3402	3533	3559	3593	3570	3808	3607	3668	3694	3746	3905	3879	3906	3958	3863	3945	3956	4125	3986	4175	4001	4251	4145	4102	4138	4343	4392	4372
E6AP (Free AMC Counts)	3415	3245	3411	3526	3346	3465	3468	3406	3483	3560	3588	3582	3692	3631	3718	3658	3767	3781	3857	3681	3900	3813	4080	3904	3891	3910	4032	4030	4166	4194
L502P (Free AMC Counts)	2738	2822	2902	2894	2954	2900	2983	2981	2926	3012	2911	3002	3040	3214	3022	3073	3129	3118	3107	3126	3112	3134	3146	3353	3205	3185	3344	3293	3327	3331
E550L (Free AMC Counts)	3144	3364	3145	3329	3376	3293	3343	3539	3310	3325	3377	3523	3428	3624	3607	3605	3645	3561	3615	3676	3721	3577	3769	3744	3738	3773	3699	3681	3817	3909
Experiment 3
Time in Minutes	2	4	6	8	10	12	14	16	18	20	22	24	26	28	30	32	34	36	38	40	42	44	46	48	50	52	54	56	58	60
Samples
CTRL (Free AMC Counts)	3072	3186	3031	3165	3219	3235	3258	3147	3250	3311	3125	3312	3285	3390	3511	3318	3476	3503	3420	3598	3572	3660	3798	3570	3663	3692	3861	3693	3947	3839
E6AP (Free AMC Counts)	2932	2889	3018	2936	2892	2978	3070	3011	2987	3096	3152	3189	3228	3323	3226	3280	3247	3257	3298	3342	3497	3587	3425	3489	3494	3557	3556	3482	3631	3453
L502P (Free AMC Counts)	2608	2788	2692	2701	2713	2600	2632	2884	2869	2768	2960	2892	2814	2765	2931	2786	3089	2835	2918	2794	2956	2934	2970	2927	3030	3131	2973	2964	3082	3106
E550L (Free AMC Counts)	2156	2194	2062	2137	2098	2267	2054	2195	2080	2202	2085	2131	2208	2132	2191	2220	2109	2222	2250	2390	2208	2213	2249	2316	2160	2265	2246	2409	2226	2317
